# Supplementary material for: Peeling the Layers of Caddisfly Diversity on a Longitudinal Gradient in Karst Freshwater Habitats Reveals Community Dynamics and Stability
Source: Insects. 2021 Mar 10;12(3):234. doi: 10.3390/insects12030234 (PMC8001135; doi:10.3390/insects12030234)
Supplement: Supplementary file 1 [file insects-12-00234-s001.zip]

Archive with 4 entries (2 files):
- insects-1127900-SI/
- insects-1127900-SI/S/
- insects-1127900-SI/S/Figure .pdf
- insects-1127900-SI/S/Supplymental materials.xlsx
