# Supplementary material for: Peeling the Layers of Caddisfly Diversity on a Longitudinal Gradient in Karst Freshwater Habitats Reveals Community Dynamics and Stability
Source: Insects. 2021 Mar 10;12(3):234. doi: 10.3390/insects12030234 (PMC8001135; doi:10.3390/insects12030234)
Supplement: Supplementary file 1 [file insects-12-00234-s001.zip › insects-1127900-SI/S/Supplymental materials.xlsx]

## Sheet: Table S1
Species / Site-month	ICR-II	ICR-III	ICR-IV	ICR-V	ICR-VI	ICR-VII	ICR-VIII	ICR-IX	ICR-X	ICR-XI	ICR-XII	SRC-II	SRC-III	Species / Site-month	SRC-IV	SRC-V	SRC-VI	SRC-VII	SRC-VIII	SRC-IX	SRC-X	SRC-XI	SRC-XII	DCR-II	DCR-III	DCR-IV	Species / Site-month	DCR-V	DCR-VI	DCR-VII	DCR-VIII	DCR-IX	DCR-X	DCR-XI	DCR-XII	KS-II	KS-III	KS-IV	KS-V	KS-VI	Species / Site-month	KS-VII	KS-VIII	KS-IX	KS-X	KS-XI	KS-XII	PP-II	PP-III
Adicella syriaca Ulmer, 1907														Adicella syriaca Ulmer, 1907													Adicella syriaca Ulmer, 1907														Adicella syriaca Ulmer, 1907
Allogamus uncatus (Brauer, 1857)									26	3				Allogamus uncatus (Brauer, 1857)						2	31						Allogamus uncatus (Brauer, 1857)														Allogamus uncatus (Brauer, 1857)
Apatania muliebris McLachlan, 1866														Apatania muliebris McLachlan, 1866													Apatania muliebris McLachlan, 1866														Apatania muliebris McLachlan, 1866
Athriposdes cinereus (Curtis 1834)														Athriposdes cinereus (Curtis 1834)													Athriposdes cinereus (Curtis 1834)														Athriposdes cinereus (Curtis 1834)
Athripsodes bilineatus (Linnaeus, 1758)														Athripsodes bilineatus (Linnaeus, 1758)													Athripsodes bilineatus (Linnaeus, 1758)													3	Athripsodes bilineatus (Linnaeus, 1758)
Beraeamyia schmidi Botosaneanu, 1960														Beraeamyia schmidi Botosaneanu, 1960													Beraeamyia schmidi Botosaneanu, 1960												1	1	Beraeamyia schmidi Botosaneanu, 1960
Beraeodes minutus (Linnaeus 1761)														Beraeodes minutus (Linnaeus 1761)													Beraeodes minutus (Linnaeus 1761)														Beraeodes minutus (Linnaeus 1761)
Ceraclea annulicornis (Stephens, 1836)														Ceraclea annulicornis (Stephens, 1836)													Ceraclea annulicornis (Stephens, 1836)														Ceraclea annulicornis (Stephens, 1836)
Ceraclea dissimilis (Stephens, 1836)														Ceraclea dissimilis (Stephens, 1836)													Ceraclea dissimilis (Stephens, 1836)														Ceraclea dissimilis (Stephens, 1836)
Chaetopteryx fusca Brauer, 1857														Chaetopteryx fusca Brauer, 1857						5	35	13					Chaetopteryx fusca Brauer, 1857					1	36	4							Chaetopteryx fusca Brauer, 1857
Chaetopteryx gonospina Marinković-Gosponetić, 1966								1						Chaetopteryx gonospina Marinković-Gosponetić, 1966						5							Chaetopteryx gonospina Marinković-Gosponetić, 1966														Chaetopteryx gonospina Marinković-Gosponetić, 1966
Crunoecia kempnyi Morton, 1901														Crunoecia kempnyi Morton, 1901						2							Crunoecia kempnyi Morton, 1901														Crunoecia kempnyi Morton, 1901
Cyrnus trimaculatus (Curtis, 1834)														Cyrnus trimaculatus (Curtis, 1834)													Cyrnus trimaculatus (Curtis, 1834)													1	Cyrnus trimaculatus (Curtis, 1834)
Drusus croaticus Marinković-Gosponetić, 1971				2	1	7	29	48	18	1				Drusus croaticus Marinković-Gosponetić, 1971	1	8		3	6	14	2						Drusus croaticus Marinković-Gosponetić, 1971			1											Drusus croaticus Marinković-Gosponetić, 1971
Ecnomus tenellus Rambur, 1842														Ecnomus tenellus Rambur, 1842													Ecnomus tenellus Rambur, 1842														Ecnomus tenellus Rambur, 1842
Ernodes vicinus (McLachlan, 1879)														Ernodes vicinus (McLachlan, 1879)													Ernodes vicinus (McLachlan, 1879)														Ernodes vicinus (McLachlan, 1879)
Glossosoma bifidum McLachlan, 1879				1										Glossosoma bifidum McLachlan, 1879		1		1	4								Glossosoma bifidum McLachlan, 1879														Glossosoma bifidum McLachlan, 1879
Glossosoma discophorum Klapalek, 1902														Glossosoma discophorum Klapalek, 1902			1	2	8	2							Glossosoma discophorum Klapalek, 1902				2										Glossosoma discophorum Klapalek, 1902
Glossosoma sp.					2									Glossosoma sp.													Glossosoma sp.														Glossosoma sp.
Glyphotaelius pellucidus (Retzius, 1783)														Glyphotaelius pellucidus (Retzius, 1783)													Glyphotaelius pellucidus (Retzius, 1783)														Glyphotaelius pellucidus (Retzius, 1783)
Halesus digitatus (Schrank, 1781)														Halesus digitatus (Schrank, 1781)													Halesus digitatus (Schrank, 1781)				19	79									Halesus digitatus (Schrank, 1781)
Halesus tesselatus (Rambur, 1842)														Halesus tesselatus (Rambur, 1842)													Halesus tesselatus (Rambur, 1842)														Halesus tesselatus (Rambur, 1842)
Hydropsyche instabilis (Curtis, 1834)														Hydropsyche instabilis (Curtis, 1834)													Hydropsyche instabilis (Curtis, 1834)													1	Hydropsyche instabilis (Curtis, 1834)	2
Hydropsyche saxonica McLachlan, 1884														Hydropsyche saxonica McLachlan, 1884													Hydropsyche saxonica McLachlan, 1884														Hydropsyche saxonica McLachlan, 1884
Hydropsyche sp.														Hydropsyche sp.													Hydropsyche sp.														Hydropsyche sp.
Hydroptila cognata Mosely, 1930														Hydroptila cognata Mosely, 1930													Hydroptila cognata Mosely, 1930														Hydroptila cognata Mosely, 1930	3	1
Hydroptila occulta gr.														Hydroptila occulta gr.													Hydroptila occulta gr.														Hydroptila occulta gr.	1	1
Hydroptila rheni Ris, 1896														Hydroptila rheni Ris, 1896													Hydroptila rheni Ris, 1896														Hydroptila rheni Ris, 1896		1
Hydroptila tineoides Dalman, 1819														Hydroptila tineoides Dalman, 1819													Hydroptila tineoides Dalman, 1819														Hydroptila tineoides Dalman, 1819
Lepidostoma hirtum (Fabricius, 1775)														Lepidostoma hirtum (Fabricius, 1775)													Lepidostoma hirtum (Fabricius, 1775)														Lepidostoma hirtum (Fabricius, 1775)		2	2
Limnephilus hirsutus (Pictet, 1834)														Limnephilus hirsutus (Pictet, 1834)					1								Limnephilus hirsutus (Pictet, 1834)													4	Limnephilus hirsutus (Pictet, 1834)
Limnephilus lunatus Curtis, 1834														Limnephilus lunatus Curtis, 1834													Limnephilus lunatus Curtis, 1834													2	Limnephilus lunatus Curtis, 1834	1
Limnephilus rhombicus (Linnaeus, 1758)														Limnephilus rhombicus (Linnaeus, 1758)													Limnephilus rhombicus (Linnaeus, 1758)														Limnephilus rhombicus (Linnaeus, 1758)
Limnephilus sporsus (Curtis, 1834)														Limnephilus sporsus (Curtis, 1834)													Limnephilus sporsus (Curtis, 1834)														Limnephilus sporsus (Curtis, 1834)
Lithax niger (Hagen, 1859)			5	38										Lithax niger (Hagen, 1859)	2	7											Lithax niger (Hagen, 1859)														Lithax niger (Hagen, 1859)
Lype phaeopa (Stephens, 1836)														Lype phaeopa (Stephens, 1836)													Lype phaeopa (Stephens, 1836)														Lype phaeopa (Stephens, 1836)
Lype reducta (Hagen, 1868)														Lype reducta (Hagen, 1868)						1							Lype reducta (Hagen, 1868)														Lype reducta (Hagen, 1868)
Micropterna nycterobia McLachlan, 1875														Micropterna nycterobia McLachlan, 1875													Micropterna nycterobia McLachlan, 1875													1	Micropterna nycterobia McLachlan, 1875
Micropterna sequax McLachlan, 1875														Micropterna sequax McLachlan, 1875													Micropterna sequax McLachlan, 1875												2		Micropterna sequax McLachlan, 1875
Mystacides azurea (Linnaeus, 1761)														Mystacides azurea (Linnaeus, 1761)													Mystacides azurea (Linnaeus, 1761)														Mystacides azurea (Linnaeus, 1761)		1
Neureclipsis bimaculata (Linnaeus, 1758)														Neureclipsis bimaculata (Linnaeus, 1758)													Neureclipsis bimaculata (Linnaeus, 1758)														Neureclipsis bimaculata (Linnaeus, 1758)
Notidobia ciliaris (Linnaeus, 1761)														Notidobia ciliaris (Linnaeus, 1761)													Notidobia ciliaris (Linnaeus, 1761)														Notidobia ciliaris (Linnaeus, 1761)
Odontocerum albicorne (Scopoli, 1763)														Odontocerum albicorne (Scopoli, 1763)				1									Odontocerum albicorne (Scopoli, 1763)														Odontocerum albicorne (Scopoli, 1763)
Oecetis testacea (Curtis, 1834)														Oecetis testacea (Curtis, 1834)													Oecetis testacea (Curtis, 1834)														Oecetis testacea (Curtis, 1834)
Philopotamus variegatus (Scopoli, 1763)														Philopotamus variegatus (Scopoli, 1763)													Philopotamus variegatus (Scopoli, 1763)														Philopotamus variegatus (Scopoli, 1763)
Plectrocnemia conspersa (Curtis, 1834)														Plectrocnemia conspersa (Curtis, 1834)					2								Plectrocnemia conspersa (Curtis, 1834)														Plectrocnemia conspersa (Curtis, 1834)
Polycentropus excisus Klapalek, 1894														Polycentropus excisus Klapalek, 1894													Polycentropus excisus Klapalek, 1894														Polycentropus excisus Klapalek, 1894
Polycentropus flavomaculalus (Pictet, 1834)														Polycentropus flavomaculalus (Pictet, 1834)													Polycentropus flavomaculalus (Pictet, 1834)														Polycentropus flavomaculalus (Pictet, 1834)		2
Polycentropus schmidi Novak & Botosaneanu, 1965														Polycentropus schmidi Novak & Botosaneanu, 1965													Polycentropus schmidi Novak & Botosaneanu, 1965														Polycentropus schmidi Novak & Botosaneanu, 1965	1
Potamophylax latipennis (Curtis, 1834)														Potamophylax latipennis (Curtis, 1834)													Potamophylax latipennis (Curtis, 1834)	9	4	5	37	54									Potamophylax latipennis (Curtis, 1834)
Potamophylax luctuosus (Piller & Mitterpacher 1783)														Potamophylax luctuosus (Piller & Mitterpacher 1783)													Potamophylax luctuosus (Piller & Mitterpacher 1783)														Potamophylax luctuosus (Piller & Mitterpacher 1783)
Potamophylax nigricornis (Pictet, 1834)			2	1										Potamophylax nigricornis (Pictet, 1834)		1				1							Potamophylax nigricornis (Pictet, 1834)														Potamophylax nigricornis (Pictet, 1834)
Potamophylax pallidus (Klapalek, 1899)								1						Potamophylax pallidus (Klapalek, 1899)			1										Potamophylax pallidus (Klapalek, 1899)					2									Potamophylax pallidus (Klapalek, 1899)
Potamophylax rotundipennis (Brauer, 1857)														Potamophylax rotundipennis (Brauer, 1857)													Potamophylax rotundipennis (Brauer, 1857)														Potamophylax rotundipennis (Brauer, 1857)			2
Psychomyia klapaleki Malicky, 1995														Psychomyia klapaleki Malicky, 1995													Psychomyia klapaleki Malicky, 1995														Psychomyia klapaleki Malicky, 1995
Rhyacophila aurata Brauer, 1857			1											Rhyacophila aurata Brauer, 1857													Rhyacophila aurata Brauer, 1857														Rhyacophila aurata Brauer, 1857			1	2	3
Rhyacophila dorsalis plitvicensis Malicky & Kučinić, 2002														Rhyacophila dorsalis plitvicensis Malicky & Kučinić, 2002													Rhyacophila dorsalis plitvicensis Malicky & Kučinić, 2002														Rhyacophila dorsalis plitvicensis Malicky & Kučinić, 2002		1	1
Rhyacophila fasciata Hagen, 1859			2	1		2	2	4	6	2				Rhyacophila fasciata Hagen, 1859	1	1			1	2							Rhyacophila fasciata Hagen, 1859		1	2											Rhyacophila fasciata Hagen, 1859			1
Rhyacophila schmidinarica Urbanič, Krušnik & Malicky, 2000														Rhyacophila schmidinarica Urbanič, Krušnik & Malicky, 2000													Rhyacophila schmidinarica Urbanič, Krušnik & Malicky, 2000														Rhyacophila schmidinarica Urbanič, Krušnik & Malicky, 2000
Rhyacophila tristis Pictet, 1834						1	1							Rhyacophila tristis Pictet, 1834		3	2		2	1							Rhyacophila tristis Pictet, 1834												1		Rhyacophila tristis Pictet, 1834
Sericostoma flavicorne Schneider, 1845				5	2									Sericostoma flavicorne Schneider, 1845													Sericostoma flavicorne Schneider, 1845				1										Sericostoma flavicorne Schneider, 1845
Silo pallipes (Fabricius, 1781)					1	2								Silo pallipes (Fabricius, 1781)		11	4		3								Silo pallipes (Fabricius, 1781)														Silo pallipes (Fabricius, 1781)
Synagapetus krawanyi Ulmer, 1938				46	5	39	17	4						Synagapetus krawanyi Ulmer, 1938		18	58	4	12	1							Synagapetus krawanyi Ulmer, 1938														Synagapetus krawanyi Ulmer, 1938
Tinodes dives (Pictet, 1834)				5	18	2	29	6						Tinodes dives (Pictet, 1834)		22	16	12	21	4							Tinodes dives (Pictet, 1834)	9	4	4	4	1									Tinodes dives (Pictet, 1834)
Tinodes sp.														Tinodes sp.													Tinodes sp.														Tinodes sp.		1
Tinodes unicolor (Pictet, 1834)														Tinodes unicolor (Pictet, 1834)													Tinodes unicolor (Pictet, 1834)														Tinodes unicolor (Pictet, 1834)		3
Tinodes waeneri (Linnaeus, 1758)														Tinodes waeneri (Linnaeus, 1758)													Tinodes waeneri (Linnaeus, 1758)														Tinodes waeneri (Linnaeus, 1758)
Wormaldia occipitalis (Pictet, 1834)														Wormaldia occipitalis (Pictet, 1834)					3	5	1	3					Wormaldia occipitalis (Pictet, 1834)												1		Wormaldia occipitalis (Pictet, 1834)
Wormaldia sp.														Wormaldia sp.													Wormaldia sp.														Wormaldia sp.
Wormaldia subnigra McLachlan, 1865														Wormaldia subnigra McLachlan, 1865													Wormaldia subnigra McLachlan, 1865													3	Wormaldia subnigra McLachlan, 1865	4	4	1
[truncated: 69 more columns]

## Sheet: Table S2
Sample	Habitat type	Species ricness	Shannon	Simpson	Berger-Parker
ICR-II	Spring	0	0
ICR-III	Spring	0	0
ICR-IV	Spring	4	1.221	0.7333	0.5
ICR-V	Spring	8	1.396	0.6878	0.425926
ICR-VI	Spring	6	0.9203	0.4891	0.675676
ICR-VII	Spring	6	1.176	0.6161	0.549296
ICR-VIII	Spring	5	1.218	0.684	0.371795
ICR-IX	Spring	6	0.9142	0.4271	0.75
ICR-X	Spring	3	0.9623	0.5976	0.52
ICR-XI	Spring	3	1.011	0.7333	0.5
ICR-XII	Spring	0	0
IBR-II	Spring	0	0
IBR-III	Spring	2	0.5623	0.5	0.75
IBR-IV	Spring	2	0.4101	0.2571	0.857143
IBR-V	Spring	6	1.133	0.5631	0.631068
IBR-VI	Spring	6	0.6236	0.3011	0.821918
IBR-VII	Spring	4	0.4879	0.2386	0.867769
IBR-VIII	Spring	5	0.4461	0.1899	0.898305
IBR-IX	Spring	4	0.1617	0.05888	0.969957
IBR-X	Spring	3	0.7666	0.4499	0.704545
IBR-XI	Spring	2	0.6663	0.5128	0.615385
IBR-XII	Spring	0	0
SRC-II	Upper stream	0	0
SRC-III	Upper stream	0	0
SRC-IV	Upper stream	3	1.04	0.8333	0.5
SRC-V	Upper stream	9	1.777	0.8079	0.305556
SRC-VI	Upper stream	6	0.9092	0.464	0.682353
SRC-VII	Upper stream	6	0.9918	0.5032	0.634921
SRC-VIII	Upper stream	11	1.984	0.8295	0.318182
SRC-IX	Upper stream	13	2.203	0.8677	0.27451
SRC-X	Upper stream	4	0.8678	0.5477	0.479452
SRC-XI	Upper stream	2	0.4826	0.325	0.8125
SRC-XII	Upper stream	0	0
DCR-II	Upper stream	0	0
DCR-III	Upper stream	0	0
DCR-IV	Upper stream	0	0
DCR-V	Upper stream	2	0.6931	0.5294	0.5
DCR-VI	Upper stream	3	0.965	0.6667	0.444444
DCR-VII	Upper stream	4	1.237	0.7424	0.416667
DCR-VIII	Upper stream	5	1.024	0.5678	0.578125
DCR-IX	Upper stream	5	0.818	0.5156	0.576642
DCR-X	Upper stream	1	0	0	1
DCR-XI	Upper stream	1	0	0	1
DCR-XII	Upper stream	0	0
SBR-II	Upper stream	0	0
SBR-III	Upper stream	1	0	0	1
SBR-IV	Upper stream	2	0.3046	0.1818	0.909091
SBR-V	Upper stream	8	1.661	0.7877	0.278884
SBR-VI	Upper stream	8	1.504	0.7351	0.333333
SBR-VII	Upper stream	7	1.584	0.7702	0.333333
SBR-VIII	Upper stream	8	0.7361	0.3219	0.818841
SBR-IX	Upper stream	6	0.6581	0.3318	0.803977
SBR-X	Upper stream	4	1.041	0.5898	0.576159
SBR-XI	Upper stream	2	0.6792	0.5303	0.583333
SBR-XII	Upper stream	0	0
Sample	Habitat type	Species ricness	Shannon	Simpson	Berger-Parker
BLA-II	Tufa barrier	0	0
BLA-III	Tufa barrier	0	0
BLA-IV	Tufa barrier	0	0
BLA-V	Tufa barrier	6	1.302	0.672	0.357143
BLA-VI	Tufa barrier	21	2.011	0.8145	0.393043
BLA-VII	Tufa barrier	18	2.328	0.8722	0.44843
BLA-VIII	Tufa barrier	12	1.894	0.7896	0.274725
BLA-IX	Tufa barrier	11	2.013	0.8345	0.227848
BLA-X	Tufa barrier	6	1.642	0.8545	0.307692
BLA-XI	Tufa barrier	1	0	0	1
BLA-XII	Tufa barrier	0	0
BKM-II	Tufa barrier	0	0
BKM-III	Tufa barrier	0	0
BKM-IV	Tufa barrier	0	0
BKM-V	Tufa barrier	10	2.063	0.881	0.377778
BKM-VI	Tufa barrier	14	2.003	0.8245	0.435644
BKM-VII	Tufa barrier	8	1.549	0.7107	0.73494
BKM-VIII	Tufa barrier	6	1.502	0.7571	0.443182
BKM-IX	Tufa barrier	8	1.762	0.8225	0.523077
BKM-X	Tufa barrier	2	0.5623	0.5	0.75
BKM-XI	Tufa barrier	2	0.5004	0.4	0.8
BKM-XII	Tufa barrier	0	0
BNB-II	Tufa barrier	0	0
BNB-III	Tufa barrier	0	0
BNB-IV	Tufa barrier	0	0
BNB-V	Tufa barrier	8	1.474	0.6775	0.449438
BNB-VI	Tufa barrier	12	1.845	0.789	0.3625
BNB-VII	Tufa barrier	9	1.626	0.7325	0.420168
BNB-VIII	Tufa barrier	9	1.495	0.7042	0.333333
BNB-IX	Tufa barrier	6	1.285	0.6667	0.434783
BNB-X	Tufa barrier	4	1.237	0.7424	0.368421
BNB-XI	Tufa barrier	1	0		0.833333
BNB-XII	Tufa barrier	1	0		1
KS-II	Lower stream	0	0
KS-III	Lower stream	0	0
KS-IV	Lower stream	0	0
KS-V	Lower stream	4	1.332	0.9	0.4
KS-VI	Lower stream	8	1.757	0.8067	0.342105
KS-VII	Lower stream	6	1.633	0.8485	0.454545
KS-VIII	Lower stream	10	2.15	0.9191	0.484848
KS-IX	Lower stream	6	1.733	0.9286	0.222222
KS-X	Lower stream	1	0	0	1
KS-XI	Lower stream	1	0	0	1
KS-XII	Lower stream	0	0
PP-II	Lower stream	0	0
PP-III	Lower stream	0	0
PP-IV	Lower stream	2	0.6365	0.6667	0.666667
PP-V	Lower stream	6	0.9727	0.5619	0.530435
PP-VI	Lower stream	4	0.7069	0.4214	0.72093
PP-VII	Lower stream	9	0.8355	0.4632	0.679641
PP-VIII	Lower stream	7	0.915	0.4804	0.659794
PP-IX	Lower stream	6	1.677	0.8889	0.333333
PP-X	Lower stream	4	1.321	0.8214	0.375
PP-XI	Lower stream	1	0	0	1
PP-XII	Lower stream	0	0

## Sheet: Table S3
Groups /taxa	Average abundance	Average simmilarity	Simmilarity/SD	Contribution to group simmilarity
Group Spring
Average similarity: 25.70
Species
Drusus croaticus	2.47	13.92	0.89	54.17
Rhyacophila fasciata	1.03	6.45	0.82	25.09
Tinodes dives	1.05	2.95	0.41	11.47
Group Upper stream
Average similarity: 12.57
Species
Drusus croaticus	1.22	3.08	0.45	24.53
Rhyacophila fasciata	0.77	2.44	0.41	19.44
Tinodes dives	1.05	2.8	0.43	22.29
Chaetopteryx fusca	0.5	1.1	0.18	8.79
Synagapetus krawanyi	0.75	0.86	0.24	6.86
Group Lower stream
Average similarity: 5.95
Species
Rhyacophila aurata	0.15	0.68	0.1	11.44
Rhyacophila fasciata	0.31	1.03	0.31	17.32
Rhyacophila tristis	0.49	0.56	0.19	9.35
Tinodes dives	0.38	0.41	0.18	6.92
Chaetopteryx fusca	0.14	0.41	0.12	6.87
Wormaldia sp.	0.46	0.94	0.28	15.86
Hydropsyche sp.	0.76	0.89	0.21	14.99
Wormaldia subnigra	0.26	0.38	0.23	6.33
Group Tufa barrier
Average similarity: 15.33
Species
Wormaldia subnigra	0.99	2.31	0.46	15.04
Rhyacophila dorsalis plitvicensis	0.99	2.83	0.6	18.43
Hydropsyche saxonica	0.94	1.42	0.47	9.23

## Sheet: Table S4
Taxa / feeding preference group	gra	min	xyl	shr	gat	aff	pff	pre	par	oth
Allogamus uncatus	2			6				2
Apatania muliebris	5				5
Athripsodes bilineatus	5	0		0	3		0	2		0
Athripsodes cinereus				3	3			4
Ceraclea dissimilis				5	5
Chaetopteryx fusca	2			6				2
Crunoecia kempnyi			5	3				2
Cyrnus trimaculatus							1	9
Drusus croaticus	8			2
Ecnomus tenellus							1	9
Ernodes vicinus				5	5
Glossosoma bifidum	8				2
Glossosoma sp.	8	0		0	2		0	0		0
Glyphotaelius pellucidus	1			6				3
Halesus digitatus	7			1	0		0	2		0
Halesus tesselatus	7			1	0		0	2		0
Hydropsyche instabilis	2						5	3
Hydropsyche saxonica	2						5	3
Hydropsyche sp.	2						5	3
Hydroptila occulta					5					5
Hydroptila tineoides		0		0	5		0			5
Lepidostoma hirtum	5		3	2
Limnephilus hirsutus	2			5				3
Limnephilus lunatus	2	0		5	0		0	3		0
Limnephilus rhombicus	2	0		5	0		0	3		0
Limnephilus sparsus	2			5				3
Lithax niger	9				1
Lype phaeopa	8		2
Lype reducta	8		2
Micropterna nycterobia	2			6				2
Micropterna sequax	2			6				2
Mystacides azurea	2			2	5		0	1		0
Neureclipsis bimaculata							1	9
Notidobia ciliaris	0	0		10	0		0	0		0
Odontocerum albicorne	3			3				4
Oecetis testacea	0	0		0	0		0	10		0
Philopotamus variegatus	0	0		10	0		0	0		0
Plectrocnemia conspersa	0	0		1	0		0	9		0
Polycentropus excisus							1	9
Polycentropus flavomaculatus	0	0			0		1	9		0
Potamophylax latipennis	2			6				2
Potamophylax luctuosus	2			6				2
Potamophylax nigricornis	2			6				2
Potamophylax rotundipennis	2			6				2
Rhyacophila aurata	0	0		0	0		0	10		0
Rhyacophila dorsalis	0	0		0	0		0	10		0
Rhyacophila fasciata	0	0		0	0		0	10		0
Rhyacophila schmidinarica	0	0		0	0		0	10		0
Rhyacophila tristis	0	0		0	0		0	10		0
Sericostoma flavicorne				9				1
Silo pallipes	9				1
Synagapetus krawanyi	8				2
Tinodes dives	8				1		1
Tinodes sp.	8				1		1
Tinodes unicolor	8				1		1
Tinodes waeneri	8				1		1
Wormaldia occipitalis	0	0			0		10	0		0
Wormaldia sp.	0	0			0		10	0		0
Wormaldia subnigra	0	0			0		10	0		0

## Sheet: Table S5
Taxa / stream zonation preference	euc	hyc	erh	mrh	hrh	epo	mpo	hpo	lit	pro
Adicella syriaca	2	2	2	2	1	1	0	0	0	0
Allogamus uncatus	1	4	4	1	0	0	0	0	0	0
Apatania muliebris	5	5	0	0	0	0	0	0	0	0
Athripsodes bilineatus	0	0	0	2	6	2	0	0	0	0
Athripsodes cinereus	0	0	0	0	3	3	0	0	3	1
Beraeamyia schmidi	0	1	3	4	2	0	0	0	0	0
Beraeodes minutus	1	2	4	2	1	0	0	0	0	0
Ceraclea annulicornis	0	0	0	0	3	6	1	0	0	0
Ceraclea dissimilis	0	0	0	0	3	6	0	0	1	0
Chaetopteryx fusca	0	0	2	3	2	0	0	0	3	0
Chaetopteryx gonospina	0	0	0	0	1	4	4	1	0	0
Crunoecia kempnyi	8	2	0	0	0	0	0	0	0	0
Cyrnus trimaculatus	0	0	0	1	4	4	0	0	1	0
Drusus croaticus	4	4	2	0	0	0	0	0	0	0
Ecnomus tenellus	0	0	0	0	0	2	2	0	6	0
Ernodes vicinus	9	1	0	0	0	0	0	0	0	0
Glossosoma bifidum	0	0	1	5	4	0	0	0	0	0
Glossosoma discophorum	3	4	3	0	0	0	0	0	0	0
Glyphotaelius pellucidus	0	0	0	0	0	0	0	0	10	0
Halesus digitatus	0	0	0	2	4	4	0	0	0	0
Halesus tesselatus	0	0	0	3	3	4	0	0	0	0
Hydropsyche instabilis	0	0	4	4	2	0	0	0	0	0
Hydropsyche saxonica	0	2	6	2	0	0	0	0	0	0
Hydroptila occulta	0	0	2	3	3	2	0	0	0	0
Hydroptila rheni	0	0	0	0	0	4	4	2	0	0
Hydroptila tineoides	0	0	2	3	3	0	0	0	2	0
Lepidostoma hirtum	0	0	0	5	5	0	0	0	0	0
Limnephilus hirsutus	0	0	2	2	2	2	0	0	2	0
Limnephilus lunatus	0	0	0	0	1	2	1	0	5	1
Limnephilus rhombicus	0	0	0	0	2	2	0	0	6	0
Lithax niger	3	4	3	0	0	0	0	0	0	0
Lype phaeopa	0	0	0	3	3	2	0	0	2	0
Lype reducta	0	1	4	2	1	1	0	0	1	0
Micropterna nycterobia	0	8	2	0	0	0	0	0	0	0
Micropterna sequax	1	5	3	1	0	0	0	0	0	0
Mystacides azurea	0	0	0	0	1	3	3	0	3	0
Neureclipsis bimaculata	0	0	0	0	0	5	5	0	0	0
Notidobia ciliaris	0	3	4	3	0	0	0	0	0	0
Odontocerum albicorne	0	2	7	1	0	0	0	0	0	0
Oecetis testacea	0	0	0	0	2	2	1	0	5	0
Philopotamus variegatus	0	0	5	5	0	0	0	0	0	0
Plectrocnemia conspersa	2	2	2	2	2	0	0	0	0	0
Polycentropus excisus	0	0	8	2	0	0	0	0	0	0
Polycentropus flavomaculalus	0	0	0	2	2	2	2	2	0	0
Polycentropus schmidi	0	0	3	4	3	0	0	0	0	0
Potamophylax latipennis	0	1	1	1	3	1	1	0	2	0
Potamophylax luctuosus	2	2	3	3	0	0	0	0	0	0
Potamophylax nigricornis	5	5	0	0	0	0	0	0	0	0
Potamophylax pallidus	5	5	0	0	0	0	0	0	0	0
Potamophylax rotundipennis	0	0	1	3	3	3	0	0	0	0
Psychomyia klapaleki	0	2	2	2	2	2	0	0	0	0
Rhyacophila aurata	0	2	2	6	0	0	0	0	0	0
Rhyacophila dorsalis plitvicensis	0	0	1	7	1	1	0	0	0	0
Rhyacophila tristis	2	2	3	2	1	0	0	0	0	0
Sericostoma flavicorne	0	1	1	2	4	2	0	0	0	0
Silo pallipes	0	2	4	4	0	0	0	0	0	0
Synagapetus krawanyi	7	2	1	0	0	0	0	0	0	0
Tinodes dives	0	6	4	0	0	0	0	0	0	0
Tinodes unicolor	5	3	2	0	0	0	0	0	0	0
Tinodes waeneri	0	0	0	0	2	2	2	0	4	0
Wormaldia occipitalis	5	5	0	0	0	0	0	0	0	0
Wormaldia subnigra	0	0	0	4	4	2	0	0	0	0

## Sheet: Table S6
Species	ccvs (modified)
Adicella syriaca	1
Allogamus uncatus	3
Apatania muliebris	4
Athriposdes cinereus	2
Athripsodes bilineatus	2
Beraeamyia schmidi	1
Beraeodes minutus	1
Ceraclea annulicornis	2
Ceraclea dissimilis	2
Chaetopteryx fusca	1
Chaetopteryx gonospina	1
Crunoecia kempnyi	4
Cyrnus trimaculatus	1
Drusus croaticus	5
Ecnomus tenellus	2
Ernodes vicinus	3
Glossosoma bifidum	1
Glossosoma discophorum	3
Glyphotaelius pellucidus	1
Halesus digitatus	1
Halesus tesselatus	1
Hydropsyche instabilis	2
Hydropsyche saxonica	2
Hydroptila cognata	1
Hydroptila occulta grupa	1
Hydroptila rheni	1
Hydroptila tineoides	1
Lepidostoma hirtum	2
Limnephilus hirsutus	3
Limnephilus lunatus	2
Limnephilus rhombicus	2
Limnephilus sporsus	1
Lithax niger	3
Lype phaeopa	1
Lype reducta	1
Micropterna nycterobia	2
Micropterna sequax	2
Mystacides azurea	2
Neureclipsis bimaculata	1
Notidobia ciliaris	2
Odontocerum albicorne	2
Oecetis testacea	2
Philopotamus variegatus	2
Plectrocnemia conspersa	2
Polycentropus excisus	1
Polycentropus flavomaculalus	3
Polycentropus schmidi	3
Potamophylax latipennis	2
Potamophylax luctuosus	1
Potamophylax nigricornis	3
Potamophylax pallidus	2
Potamophylax rotundipennis	1
Psychomyia klapaleki	1
Rhyacophila aurata	1
Rhyacophila dorsalis plitvicensis	3
Rhyacophila fasciata	4
Rhyacophila schmidinarica	2
Rhyacophila tristis	3
Ryacophila schmidinarica	2
Sericostoma flavicorne	2
Silo pallipes	2
Synagapetus krawanyi	3
Tinodes dives	3
Tinodes unicolor	3
Tinodes waeneri	2
Wormaldia occipitalis	3
Wormaldia subnigra	2
